# Supplementary material for: Exome and copy number variation analyses of Mayer–Rokitansky–Küster– Hauser syndrome
Source: Hum Genome Var. 2018 Sep 27;5:27. doi: 10.1038/s41439-018-0028-4 (PMC6160444; doi:10.1038/s41439-018-0028-4)
Supplement: Supplementary file 3 — Table S2 [file 41439_2018_28_MOESM3_ESM.xlsx]

## Sheet: Table S1
Table S2. Depth and coverage of exome sequencing.
ID	Depth	>=1	>=10	>=20
A1	57.34	99.5	92.4	79.7
A2	49.25	99.4	90.1	74.9
A3	53.67	99.5	91.8	78.1
A4	50.71	99.4	91.1	76.5
A5	67.2	99.8	97.8	92.4
A6	98	99.8	99	97.1
A7	94.68	99.8	99	96.9
A8	54.95	99.5	92	78.7
A9	51.64	99.4	91	76.7
A10	50.29	99.4	90.2	75.3
C8	66.1	99.8	97.8	92.4
C9	67.34	99.9	98	92.7
C17	81.56	99.8	98.7	95.9
C18	92.01	99.9	99	96.7
C25	88.88	99.8	98.8	96.4
C26	87.41	99.9	98.9	96.2
C27	95.52	99.8	98.8	96.6
Average	70.9735	99.6706	95.5529	87.8353
Depth and coverage with read depths of >=1, >=10, and >=20 were calculated using DepthOfCoverage module of GATK.
