# Supplementary material for: Exome and copy number variation analyses of Mayer–Rokitansky–Küster– Hauser syndrome
Source: Hum Genome Var. 2018 Sep 27;5:27. doi: 10.1038/s41439-018-0028-4 (PMC6160444; doi:10.1038/s41439-018-0028-4)
Supplement: Supplementary file 4 — Table S3 [file 41439_2018_28_MOESM4_ESM.xlsx]

## Sheet: Table S2
Table S3. Numbers of variant in the ten patients with MRKH syndrome and their family members.
ID	Variants	Exonic, Splicing, MAF=<5%	Exonic, Splicing, MAF=<0.1%
A1	95635	291	177
A2	94653	302	180
A3	95032	279	171
A4	95658	250	143
A5	91835	348	219
A6	97514	267	151
A7	97423	304	185
A8	95333	260	165
A9	95489	247	154
A10	94771	278	175
C8	93238	301	172
C9	93112	317	205
C17	94757	256	145
C18	96321	289	169
C25	96101	281	165
C26	96932	298	181
C27	96177	267	152
Average	95293	284.412	171.118
ID, ID of each individual; Variants, number of variants detected in each individual. Exonic and splicing variants with allele frequency =< 5% and =< 0.1% were were showed.
